# Supplementary material for: CLAG: an unsupervised non hierarchical clustering algorithm handling biological data
Source: BMC Bioinformatics. 2012 Aug 8;13:194. doi: 10.1186/1471-2105-13-194 (PMC3519615; doi:10.1186/1471-2105-13-194)
Supplement: Additional file 2 — CLAG executions on the breast cancer dataset. CLAG executions on the breast cancer dataset are detailed with respect to parameters variation. Executions of other clustering tools (k-means, c-means, MCLUST) are also reported. [file 1471-2105-13-194-S2.xls]

## Sheet: Sheet1
Breast Cancer DATASET
In the following sheets:
K-means clusters size are reported for different values of k. Moreover The details of the clusters for k=3 are also given
C-means clusters size are reported for different values of k. Moreover The details of the clusters for k=3 are also given
CLAG executions details on the dataset are reported for different threshold and deltas.
MCLUST BIC evaluation models are also given. Moreover the details of the best model clustering is reported

## Sheet: k-means
#cluster	Cluster1 size	Cluster2 size	Cluster3 size	Cluster4 size	Cluster5 size	Cluster6 size	Cluster7 size	Cluster8 size	Cluster9 size
3	1	1	18
4	16	1	2	1
5	1	1	16	1	1
Détail #clusters=3
classe1:3
classe2:10
Classe3: 1 2 4 5 6 7 8 9 11 12 13 14 15 16 17 18 19 20

## Sheet: c-means
#cluster	Cluster1 size	Cluster2 size	Cluster3 size	Cluster4 size	Cluster5 size	Cluster6 size	Cluster7 size	Cluster8 size	Cluster9 size
3	3	15	2
4	14	1	4	1
5	4	1	13	1	1
6	1	2	1	3	12	1
Détail #clusters=3
Classe1: 3 9 10
Classe2: 1 2 4 5 11 12 13 14 15 16 17 18 19 20
Classe3: 6

## Sheet: CLAG
threshold	Δ	#totalElement	#errors	#classified elements	#not classified elements	#key-aggregates
1	30	20	20	0	20	0
0.75	30	20	15	5	15	1
0.5	30	20	2	18	2	4
0.25	30	20	0	20	0	4
0	30	20	0	20	0	4
1	25	20	20	0	20	0
0.75	25	20	17	3	17	1
0.5	25	20	7	13	7	3
0.25	25	20	0	20	0	4
0	25	20	0	20	0	4
1	20	20	20	0	20	0
0.75	20	20	17	3	17	1
0.5	20	20	12	8	12	2
0.25	20	20	2	18	2	3
0	20	20	0	20	0	3
1	15	20	20	0	20	0
0.75	15	20	20	0	20	0
0.5	15	20	16	4	16	1
0.25	15	20	9	11	9	3
0	15	20	0	20	0	4
1	10	20	20	0	20	0
0.75	10	20	20	0	20	0
0.5	10	20	20	0	20	0
0.25	10	20	16	4	16	1
0	10	20	9	11	9	3
1	5	20	20	0	20	0
0.75	5	20	20	0	20	0
0.5	5	20	20	0	20	0
0.25	5	20	20	0	20	0
0	5	20	20	0	20	0

## Sheet: mclust
	EII	VII	EEI	VEI	EVI	VVI
1	-188859	-188859	-82801.23	-82801.23	-82801.23	-82801.23
2	-187378	NA	-82253.72	NA	NA	NA
3	-184829	NA	-82508.44	NA	NA	NA
4	-183203	NA	-82223.95	NA	NA	NA
5	-181506	NA	-81584.09	NA	NA	NA
6	-178474	NA	-80752.82	NA	NA	NA
7	-176861	NA	-80858.31	NA	NA	NA
8	-173827	NA	-77704.29	NA	NA	NA
9	-169223	NA	-75419.40	NA	NA	NA
The following models are compared in Mclust:
"E" for spherical, equal variance (one-dimensional)
"V" for spherical, variable variance (one-dimensional)
"EII": spherical, equal volume
"VII": spherical, unequal volume
"EEI": diagonal, equal volume, equal shape
"VVI": diagonal, varying volume, varying shape
"EEE": ellipsoidal, equal volume, shape, and orientation
"VVV": ellipsoidal, varying volume, shape, and orientation
Detail pour model EEI
classe1: 1 2 4 5 11 14 15 16 17 18 19 20
classe2: 3
classe3:6
classe4:7
classe5:8
classe6:9
classe7:10
classe8:12
classe9:13
