# Supplementary material for: CLAG: an unsupervised non hierarchical clustering algorithm handling biological data
Source: BMC Bioinformatics. 2012 Aug 8;13:194. doi: 10.1186/1471-2105-13-194 (PMC3519615; doi:10.1186/1471-2105-13-194)
Supplement: Additional file 3 — CLAG executions on the brain cancer dataset. CLAG executions on the brain cancer dataset are detailed with respect to parameters variation. Executions of other clustering tools (k-means, c-means, MCLUST) are also reported. [file 1471-2105-13-194-S3.xls]

## Sheet: Sheet1
Brain cancer Dataset
In the following sheets:
K-means clusters size are reported for different values of k. Moreover The details of the clusters for k=5 are also given
C-means clusters size are reported for different values of k. Moreover The details of the clusters for k=5 are also given
CLAG executions details on the brain dataset are reported for different threshold and deltas.
MCLUST BIC evaluation models are also given. Moreover the details of the best model clustering is reported

## Sheet: k-means
#cluster	Cluster1 size	Cluster2 size	Cluster3 size	Cluster4 size	Cluster5 size	Cluster6 size	Cluster7 size	Cluster8 size	Cluster9 size
3	11	11	12
4	13	13	5	11
5	5	11	12	2	12
6	3	4	2	12	10	11
Details for #cluster=5
classe1: 31 32 33 34 41
classe2: 2 3 4 5 6 7 8 9 10 35 40
classe3: 1 18 21 22 23 24 25 26 27 28 29 36
classe4: 30 39
classe5: 11 12 13 14 15 16 17 19 20 37 38 42

## Sheet: c-means
#cluster	Cluster1 size	Cluster2 size	Cluster3 size	Cluster4 size	Cluster5 size	Cluster6 size	Cluster7 size	Cluster8 size	Cluster9 size
3	21	21
4	21	21
5	21	21
6	21	21
7	21	21
Details for #cluster=5
classe1: 1 4 6 7 9 16 18 21 22 23 24 25 26 27 28 29 30 35 36 38 39
classe2: 2 3 5 8 10 11 12 13 14 15 17 19 20 31 32 33 34 37 40 41 42

## Sheet: mclust
	EII	VII	EEI	VEI	EVI	VVI
1	-443914.7	-443914.7	-394734.2	-394734.2	-394734.2	-394734.2
2	-428727.1	-427256.1	-382481.1	-377634.3	-381607.7	-374872.4
3	-426077.4	-422852.6	-382790.4	-378449.2	-378762.1	-371271.7
4	-427639.9	-426725.5	-386392.9	-384503.0	-380855.7	-378901.2
5	-435958.9	NA	-392628.5	NA	NA	NA
6	-443611.5	NA	-400889.6	NA	NA	NA
7	-452354.5	NA	-409422.1	NA	NA	NA
8	-461033.3	NA	-415625.1	NA	NA	NA
9	-469884.1	NA	-419885.9	NA	NA	NA
The following models are compared in Mclust:
"E" for spherical, equal variance (one-dimensional)
"V" for spherical, variable variance (one-dimensional)
"EII": spherical, equal volume
"VII": spherical, unequal volume
"EEI": diagonal, equal volume, equal shape
"VVI": diagonal, varying volume, varying shape
"EEE": ellipsoidal, equal volume, shape, and orientation
"VVV": ellipsoidal, varying volume, shape, and orientation
classe1:1 2 3 4 5 6 7 8 9 10 35 40
classe2:11 12 13 14 15 16 17 19 20 31 32 33 34 37 38 39 41 42
classe3:18 21 22 23 24 25 26 27 28 29 30 36

## Sheet: CLAG
threshold	Δ	#errors= mis-classified+not classified in key-aggregates	#classified elements	#mis-classified elements in key-aggregates	#not classified elements	#key-aggregates	Clustered PNET elements
0	5	36	6	0	36	3	0
0.25	5	42	0	0	42	0	0
0.5	5	42	0	0	42	0	0
0.75	5	42	0	0	42	0	0
0	7.5	12	36	6	6	6	4
0.25	7.5	42	0	0	42	0	0
0.5	7.5	42	0	0	42	0	0
0.75	7.5	42	0	0	42	0	0
0	10	9	42	9	0	7	8
0.25	10	20	22	0	20	6	0
0.5	10	42	0	0	42	0	0
0.75	10	42	0	0	42	0	0
0	12.5	9	42	8	0	8	8
0.25	12.5	14	34	6	8	7	4
0.5	12.5	40	2	0	40	1	0
0.75	12.5	42	0	0	42	0	0
0	15	9	42	9	0	8	8
0.25	15	10	40	8	2	7	6
0.5	15	29	13	0	29	3	0
0.75	15	42	0	0	42	0	0
0	17.5	9	42	9	0	8	8
0.25	17.5	9	42	9	0	8	8
0.5	17.5	13	32	3	10	8	3
0.75	17.5	42	0	0	42	0	0
0	20	10	42	10	0	7	8
0.25	20	10	42	10	0	7	8
0.5	20	11	38	7	4	7	6
0.75	20	38	4	0	38	1	0
0	22.5	13	42	13	0	5	8
0.25	22.5	13	42	13	0	5	8
0.5	22.5	14	39	11	3	5	6
0.75	22.5	31	11	0	31	2	0
0	25	13	42	13	0	4	8
0.25	25	13	42	13	0	4	8
0.5	25	13	42	13	0	4	8
0.75	25	26	18	2	24	2	2
0	27.5	16	42	16	0	3	8
0.25	27.5	16	42	16	0	3	8
0.5	27.5	16	42	16	0	3	8
0.75	27.5	22	25	5	17	3	3
0	30	16	42	16	0	3	8
0.25	30	16	42	16	0	3	8
0.5	30	16	42	16	0	3	8
0.75	30	19	32	9	10	3	5
