# Supplementary material for: CLAG: an unsupervised non hierarchical clustering algorithm handling biological data
Source: BMC Bioinformatics. 2012 Aug 8;13:194. doi: 10.1186/1471-2105-13-194 (PMC3519615; doi:10.1186/1471-2105-13-194)
Supplement: Additional file 4 — CLAG executions on the globin dataset. CLAG executions on the globin dataset are detailed with respect to parameters variation. Executions of other clustering tools (k-means, c-means, MCLUST) are also reported. [file 1471-2105-13-194-S4.xls]

## Sheet: Sheet1
Globin DATASET
In the following sheets:
K-means clusters size are reported for different values of k. Moreover The details of the clusters for k=4 are also given
C-means clusters size are reported for different values of k. Moreover The details of the clusters for k=4 are also given
CLAG executions details on the dataset are reported for different threshold and deltas.
MCLUST BIC evaluation models are also given. Moreover the details of the best model clustering is reported

## Sheet: k-means
#cluster	Cluster1 size	Cluster2 size	Cluster3 size	Cluster4 size	Cluster5 size	Cluster6 size	Cluster7 size	Cluster8 size	Cluster9 size
2	34	33
3	31	12	24
4	28	15	10
5	10	15	6	27	9
6	11	9	26	8	4	9
7	15	10	8	5	9	13	7
8	9	3	8	5	5	10	7	20
9	10	16	5	3	1	12	10	4	6
10	5	4	5	10	6	5	5	15	9	3
Result for #cluster=4
classe1: 9 18 27 31 37 43 45 49 52 70 71 73 74 86 98 99 103 104 108 110 111 112 114 115 118 147 152 156 160
classe2:38 41 51 66 75 77 78 81 84 88 144 148 158
classe3: 8 39 42 44 46 47 48 64 95 96 102 105 109 113 141 155
classe4: 4 16 29 67 68 72 107 136 138

## Sheet: c-means
#cluster	Cluster1 size	Cluster2 size	Cluster3 size	Cluster4 size	Cluster5 size	Cluster6 size	Cluster7 size	Cluster8 size	Cluster9 size
2	33	34
3	23	13	31
4	16	18	17	16
5	16	10	13	15	13
6	6	11	14	14	13	9
7	13	10	5	8	2	14	15
8	10	8	10	5	14	8	11	1
9	8	14	6	8	5	8	10	8
10	8	5	8	8	6	9	10	5	9
Result for #cluster=4
classe1: 4 29 38 41 51 67 68 72 75 77 78 81 84 88 136 144 148 158
classe2:8 39 42 44 46 47 48 64 66 95 96 102 105 109 113 141 155
classe3: 9 73 86 99 103 107 108 110 111 112 114 115 118 138 152 156
classe4:16 18 27 31 37 43 45 49 52 70 71 74 98 104 147 160

## Sheet: mclust
	EII	VII	EEI	VEI	EVI	VVI	EEE	EEV	VEV	VVV
1	1415.71	1415.712	1920.106	1920.106	1920.106	1920.106	4227.71	4227.71	4227.71	4227.71
2	5578.44	5756.661	5430.143	5664.121	8129.756	8305.625	NA	NA	NA	NA
3	5824.61	6868.452	5848.020	6830.107	8400.161	9992.293	NA	NA	NA	NA
4	6344.44	8045.557	6601.367	8000.580	8309.547	11027.505	NA	NA	NA	NA
5	7105.02	8456.781	7078.978	8423.514	9740.676	11646.103	NA	NA	NA	NA
6	7204.09	8821.073	7289.057	8739.137	9640.061	12018.318	NA	NA	NA	NA
7	7396.4	9005.590	7451.312	8924.687	9674.233	12260.313	NA	NA	NA	NA
8	7412.51	9219.826	7647.326	9093.119	9323.275	12206.890	NA	NA	NA	NA
9	7206.44	9310.707	7534.825	9176.738	8857.278	12319.478	NA	NA	NA	NA
Details
best model: diagonal, varying volume and shape with 9 components
Classe1: 4 68 72 75 77 84 88 158
Classe2:8 38 39 41 42 44 48 51 64 66 78 81 95 96 102 105 113 141 144 148 155
Classe3:9 73 86 103 118 138 152 156 16 29 67 107 136
Classe4:18 52 74 27 31 37 45 147 160
Classe5:43 49 70 71 98 104
Classe6:46 47 109
Classe7:99 108 110 111 112 114 115

## Sheet: CLAG
threshold	Δ	$totalElement	$total to be classified	#unlabeled key-aggregates	#labeled key-aggregates	#key-aggregates	#misclassified elements in labeled key-aggregates	#classified element
0	1	67	40	0	6	6	0	14
0.25	1	67	40	0	3	3	0	6
0.5	1	67	40	0	1	1	0	2
0.75	1	67	40	0	0	0	0	0
1	1	67	40	0	0	0	0	0
0	2	67	40	0	8	8	0	27
0.25	2	67	40	0	5	5	0	18
0.5	2	67	40	0	4	4	0	13
0.75	2	67	40	0	4	4	0	8
1	2	67	40	0	0	0	0	0
0	3	67	40	0	10	10	0	32
0.25	3	67	40	0	9	9	0	27
0.5	3	67	40	0	5	5	0	17
0.75	3	67	40	0	4	4	0	13
1	3	67	40	0	0	0	0	0
0	4	67	40	0	15	15	6	43
0.25	4	67	40	0	10	10	0	29
0.5	4	67	40	0	8	8	0	24
0.75	4	67	40	0	7	7	0	20
1	4	67	40	0	2	2	0	4
0	5	67	40	0	16	16	14	53
0.25	5	67	40	0	13	13	3	39
0.5	5	67	40	0	11	11	0	31
0.75	5	67	40	0	7	7	0	20
1	5	67	40	0	3	3	0	6
0	6	67	40	0	15	15	16	56
0.25	6	67	40	0	13	13	11	49
0.5	6	67	40	0	10	10	3	36
0.75	6	67	40	0	7	7	0	25
1	6	67	40	0	2	2	0	8
0	7	67	40	0	13	13	17	57
0.25	7	67	40	0	13	13	12	51
0.5	7	67	40	0	10	10	1	37
0.75	7	67	40	0	6	6	0	26
1	7	67	40	0	3	3	0	12
0	8	67	40	0	13	13	21	61
0.25	8	67	40	0	15	15	16	56
0.5	8	67	40	0	12	12	6	44
0.75	8	67	40	0	9	9	0	32
1	8	67	40	0	3	3	0	14
0	9	67	40	0	14	14	22	62
0.25	9	67	40	0	13	13	16	56
0.5	9	67	40	0	12	12	10	48
0.75	9	67	40	0	8	8	0	32
1	9	67	40	0	3	3	0	14
0	10	67	40	0	15	15	23	63
0.25	10	67	40	0	15	15	16	56
0.5	10	67	40	0	12	12	7	45
0.75	10	67	40	0	9	9	0	34
1	10	67	40	0	4	4	0	16
0	11	67	40	0	14	14	24	63
0.25	11	67	40	0	14	14	21	60
0.5	11	67	40	0	11	11	8	46
0.75	11	67	40	0	9	9	0	35
1	11	67	40	0	4	4	0	16
0	12	67	40	0	14	14	23	63
0.25	12	67	40	0	14	14	20	60
0.5	12	67	40	0	12	12	12	51
0.75	12	67	40	0	10	10	0	36
1	12	67	40	0	3	3	0	16
0	13	67	40	0	13	13	25	65
0.25	13	67	40	0	13	13	22	62
0.5	13	67	40	0	9	9	15	55
0.75	13	67	40	0	6	6	2	38
1	13	67	40	0	2	2	0	16
0	14	67	40	0	10	10	25	65
0.25	14	67	40	0	10	10	23	63
0.5	14	67	40	0	9	9	15	55
0.75	14	67	40	0	6	6	3	41
1	14	67	40	0	2	2	0	16
0	15	67	40	0	14	14	25	65
0.25	15	67	40	0	12	12	17	57
0.5	15	67	40	0	6	6	3	43
0.75	15	67	40	0	2	2	0	17
1	15	67	40	0	2	2	0	17
0	16	67	40	0	10	10	25	65
0.25	16	67	40	0	9	9	22	62
0.5	16	67	40	0	6	6	4	44
0.75	16	67	40	0	2	2	0	18
1	16	67	40	0	2	2	0	18
0	17	67	40	0	11	11	26	66
0.25	17	67	40	0	10	10	22	62
0.5	17	67	40	0	7	7	6	46
0.75	17	67	40	0	2	2	0	18
1	17	67	40	0	2	2	0	18
0	18	67	40	0	14	14	26	66
0.25	18	67	40	0	13	13	22	62
0.5	18	67	40	0	8	8	9	49
0.75	18	67	40	0	3	3	0	20
1	18	67	40	0	3	3	0	20
0	19	67	40	0	11	11	26	66
0.25	19	67	40	0	9	9	22	62
0.5	19	67	40	0	7	7	10	50
0.75	19	67	40	0	3	3	0	21
1	19	67	40	0	3	3	0	21
0	20	67	40	0	14	14	28	64
0.25	20	67	40	0	9	9	15	51
0.5	20	67	40	0	9	9	15	51
0.75	20	67	40	0	3	3	0	22
1	20	67	40	0	3	3	0	22
0	21	67	40	0	11	11	29	64
0.25	21	67	40	0	8	8	16	51
0.5	21	67	40	0	8	8	16	51
0.75	21	67	40	0	3	3	0	24
1	21	67	40	0	3	3	0	24
0	22	67	40	0	10	10	32	66
0.25	22	67	40	0	8	8	18	52
0.5	22	67	40	0	8	8	18	52
0.75	22	67	40	0	3	3	0	25
1	22	67	40	0	3	3	0	25
0	23	67	40	0	12	12	32	66
0.25	23	67	40	0	10	10	23	57
0.5	23	67	40	0	10	10	22	56
0.75	23	67	40	0	3	3	0	25
1	23	67	40	0	3	3	0	25
0	24	67	40	0	7	7	42	66
0.25	24	67	40	0	6	6	34	58
0.5	24	67	40	0	6	6	33	57
0.75	24	67	40	0	3	3	10	27
1	24	67	40	0	2	2	10	25
0	25	67	40	0	9	9	42	66
0.25	25	67	40	0	7	7	35	59
0.5	25	67	40	0	7	7	34	58
0.75	25	67	40	0	3	3	10	27
1	25	67	40	0	2	2	10	25
0	26	67	40	0	10	10	42	66
0.25	26	67	40	0	9	9	36	60
0.5	26	67	40	0	9	9	35	59
0.75	26	67	40	0	3	3	10	27
1	26	67	40	0	3	3	10	27
0	27	67	40	0	11	11	40	66
0.25	27	67	40	0	9	9	35	61
0.5	27	67	40	0	9	9	34	60
0.75	27	67	40	0	4	4	10	29
1	27	67	40	0	4	4	10	29
0	28	67	40	0	11	11	42	66
0.25	28	67	40	0	8	8	37	61
0.5	28	67	40	0	8	8	36	60
0.75	28	67	40	0	3	3	10	30
1	28	67	40	0	3	3	10	30
0	29	67	40	0	7	7	43	67
0.25	29	67	40	0	6	6	38	62
0.5	29	67	40	0	6	6	37	61
0.75	29	67	40	0	3	3	10	30
1	29	67	40	0	3	3	10	30
0	30	67	40	0	10	10	41	67
0.25	30	67	40	0	8	8	36	62
0.5	30	67	40	0	8	8	35	61
0.75	30	67	40	0	4	4	10	32
1	30	67	40	0	4	4	10	32
