# Supplementary material for: CLAG: an unsupervised non hierarchical clustering algorithm handling biological data
Source: BMC Bioinformatics. 2012 Aug 8;13:194. doi: 10.1186/1471-2105-13-194 (PMC3519615; doi:10.1186/1471-2105-13-194)
Supplement: Additional file 5 — CLAG executions on all multi-dimensional datasets and best models computed by MCLUST. CLAG executions on all multi-dimensional datasets are detailed with respect to parameters variation. BIC values for best model selection are reported for MCLUST. [file 1471-2105-13-194-S5.xls]

## Sheet: Feuil1
In the following sheets: CLAG execution details on the multi-dimensional datasets (for dimensions 32, 64, 128, 256, 512, 1024) are reported, as well as the MCLUST evaluation models.

## Sheet: DIM032
threshold	Δ	#totalElement	#errors= mis-classified+not classified in key-aggregates	#classified elements	#not classified elements	#key-aggregates
1	30	1024	0	1024	0	16
0.75	30	1024	0	1024	0	16
0.5	30	1024	0	1024	0	16
0.25	30	1024	0	1024	0	16
1	25	1024	0	1024	0	16
0.75	25	1024	0	1024	0	16
0.5	25	1024	0	1024	0	16
1	20	1024	0	1024	0	16
0.75	20	1024	0	1024	0	16
0.5	20	1024	0	1024	0	16
1	15	1024	0	1024	0	16
0.75	15	1024	0	1024	0	16
0.5	15	1024	0	1024	0	16
1	10	1024	0	1024	0	16
0.75	10	1024	0	1024	0	16
0.5	10	1024	0	1024	0	16
1	5	1024	56	968	56	16
0.75	5	1024	1	1023	1	16
0.5	5	1024	0	1024	0	16
MCLUST
	EII	VII	EEI	VEI	EVI	VVI	EEE	EEV	VEV	VVV
1	-354785.6	-354785.6	-353543.5	-353543.5	-353543.5	-353543.5	-259503.1	-259503.1	-259503.1	-259503.1
2	-352354.8	-351839.6	-350844.3	-350064.7	-348573.0	-346199.2	-253664.9	-238044.8	-236869.5	-228044.8
3	-349107.9	-348923.3	-346933.8	-345874.2	-345116.6	-342820.8	-248194.7	-221297.6	-218975.1	-208676.6
4	-347189.1	-346999.8	-344240.7	-343994.9	-335389.3	-334506.4	-242051.1	-205085.4	-203920.7	-196823.1
5	-344372.0	-343828.4	-340816.2	-340339.8	-327997.6	-327356.6	-236257.8	-195098.7	-194435.8	-191707.4
6	-341279.5	-329363.4	-337758.1	-326407.8	-322462.6	-311739.6	-230212.3	-197997.3	-195351.4	-191473.7
7	-335762.7	-305734.5	-331750.9	-303368.8	-319777.9	-292939.4	-223655.0	-200668.3	-197273.6	-192851.8
8	-330901.6	-292706.2	-325640.4	-290160.4	-312833.5	-278140.5	-217691.6	-202804.4	-198622.5	-193093.7
9	-327908.3	-271442.0	-322226.4	-269741.2	-311561.6	-261962.3	-211851.3	-205698.1	-199851.6	-193788.8
best model: ellipsoidal, unconstrained with 6 components

## Sheet: DIM064
threshold	Δ	#totalElement	#errors= mis-classified+not classified in key-aggregates	#classified elements	#not classified elements	#key-aggregates
1	30	1024	0	1024	0	16
0.75	30	1024	0	1024	0	16
0.5	30	1024	0	1024	0	16
1	25	1024	0	1024	0	16
0.75	25	1024	0	1024	0	16
0.5	25	1024	0	1024	0	16
1	20	1024	0	1024	0	16
0.75	20	1024	0	1024	0	16
0.5	20	1024	0	1024	0	16
1	15	1024	0	1024	0	16
0.75	15	1024	0	1024	0	16
0.5	15	1024	0	1024	0	16
1	10	1024	0	1024	0	16
0.75	10	1024	0	1024	0	16
0.5	10	1024	0	1024	0	16
1	5	1024	12	1012	12	16
0.75	5	1024	1	1023	1	16
0.5	5	1024	0	1024	0	16
MCLUST
	EII	VII	EEI	VEI	EVI	VVI	EEE	EEV	VEV	VVV
1	-703899	-703898.6	-701330.2	-701330.2	-701330.2	-701330.2	-398673.0	-398673	-398673.0	-398673.0
2	-698410	-698313.7	-694197.7	-696395.8	-693281.0	-692849.6	-392124.4	-361465	-360925.4	-352228.8
3	-693827	-693782.0	-692292.6	-692276.4	-685147.8	-685157.2	-384743.4	-338630	-336656.9	-333703.6
4	-689693	-661724.7	-688341.1	-660789.9	-680653.2	-653269.5	-377510.2	-344624	-335579.5	NA
5	-683765	-631759.0	-682298.0	-628390.2	-673838.4	-622938.8	-369707.7	-355968	-342563.4	NA
6	-678438	-601983.2	-676581.9	-598830.4	-668097.6	-593177.4	-362156.5	-367873	-349017.7	NA
7	-672338	-571565.2	-670953.8	-569088.5	-660048.0	-558132.9	-354581.4	-380022	-355416.3	NA
8	-664811	-522088.0	-663172.5	-522794.7	-658263.4	-518922.3	-346795.9	-392124	-362797.2	NA
9	-654482	-494195.5	-652259.6	-494896.2	-645642.9	-489673.4	-339159.1	-400659	-368832.3	NA
best model: ellipsoidal, unconstrained with 3 components

## Sheet: DIM128
threshold	Δ	#totalElement	#errors= mis-classified+not classified in key-aggregates	#classified elements	#not classified elements	#key-aggregates
1	30	1024	0	1024	0	16
0.75	30	1024	0	1024	0	16
0.5	30	1024	0	1024	0	16
1	25	1024	0	1024	0	16
0.75	25	1024	0	1024	0	16
0.5	25	1024	0	1024	0	16
1	20	1024	0	1024	0	16
0.75	20	1024	0	1024	0	16
0.5	20	1024	0	1024	0	16
1	15	1024	0	1024	0	16
0.75	15	1024	0	1024	0	16
0.5	15	1024	0	1024	0	16
1	10	1024	0	1024	0	16
0.75	10	1024	0	1024	0	16
0.5	10	1024	0	1024	0	16
1	5	1024	13	1011	13	16
0.75	5	1024	0	1024	0	16
0.5	5	1024	0	1024	0	16
MCLUST
	EII	VII	EEI	VEI	EVI	VVI	EEE	EEV	VEV	VVV
1	-1408577	-1.40858e+06	-1404447	-1.40445e+06	-1404447	-1.40445e+06	-646084.2	-646084.2	-646084.2	-646084.2
2	-1399196	-1.34413e+06	-1394591	-1.34017e+06	-1395471	-1.3404e+06	-637439.6	-688817.1	-674719.5	NA
3	-1391518	-1.28005e+06	-1386764	-1.27652e+06	-1388524	-1276974	-629007.7	-732568.2	-701248.1	NA
4	-1382516	-1.21683e+06	-1377650	-1.21391e+06	-1380289	-1214378	-620407.2	-775323.5	-723694.0	NA
5	-1373258	-1.15373e+06	-1367741	-1.15096e+06	-1371260	-1.15174e+06	-611880.2	-817919.3	-748906.6	NA
6	-1361298	-1.09207e+06	-1355133	-1.08949e+06	-1359532	-1.09062e+06	-603195.5	-857650.8	-770561.5	NA
7	-1349256	-1.0311e+06	-1341937	-1.02868e+06	-1347214	-1.02994e+06	-594622.0	-896935.0	-783391.2	NA
8	-1336580	-965334.7	-1328181	-963987.0	-1334336	-966807.2	-586065.5	-937267.6	-777313.0	NA
9	-1322531	-905886.1	-1312963	-904829.4	-1319994	-907971.0	-577362.3	-974074.0	NA	NA
best model: elliposidal, equal variance with 9 components

## Sheet: DMI256
threshold	Δ	#totalElement	#errors= mis-classified+not classified in key-aggregates	#classified elements	#not classified elements	#key-aggregates
1	30	1024	0	1024	0	16
0.75	30	1024	0	1024	0	16
0.5	30	1024	0	1024	0	16
1	25	1024	0	1024	0	16
0.75	25	1024	0	1024	0	16
0.5	25	1024	0	1024	0	16
1	20	1024	0	1024	0	16
0.75	20	1024	0	1024	0	16
0.5	20	1024	0	1024	0	16
1	15	1024	0	1024	0	16
0.75	15	1024	0	1024	0	16
0.5	15	1024	0	1024	0	16
1	10	1024	0	1024	0	16
0.75	10	1024	0	1024	0	16
0.5	10	1024	0	1024	0	16
1	5	1024	1	1023	1	16
0.75	5	1024	0	1024	0	16
0.5	5	1024	0	1024	0	16
MCLUST
	EII	VII	EEI	VEI	EVI	VVI	EEE	EEV	VEV	VVV
1	-2825711	-2825711	-2819991	-2819991	-2819991	-2819991	-1039473.5	-1039474	-1039474	-1039474
2	-2809850	-2686473	-2803588	-2681229	-2805355	-2681867	-1029918.2	-1243489	-1212027	NA
3	-2791922	-2549748	-2785369	-2545323	-2788904	-2546565	-1020504.2	-1444307	-1376119	NA
4	-2771828	-2412962	-2764584	-2408872	-2769885	-2410714	-1010843.1	-1643595	-1518853	NA
5	-2748271	-2278320	-2740136	-2274622	-2747204	-2277013	-1001157.0	-1838110	NA	NA
6	-2723732	-2144073	-2714440	-2140660	-2723275	-2143692	-991647.3	-2030410	NA	NA
7	-2699439	-2009849	-2687765	-2006415	-2698366	-2009831	-982174.3	-2221487	NA	NA
8	-2668132	-1876275	-2653449	-1872960	-2665815	-1876278	-972537.4	-2406544	NA	NA
9	-2633230	-1743508	-2614948	-1740479	-2629076	-1743834	-962839.8	-2583164	NA	NA
best model: elliposidal, equal variance with 9 components

## Sheet: DIM512
threshold	Δ	#totalElement	#errors= mis-classified+not classified in key-aggregates	#classified elements	#not classified elements	#key-aggregates
1	30	1024	0	1024	0	16
0.75	30	1024	0	1024	0	16
0.5	30	1024	0	1024	0	16
1	25	1024	0	1024	0	16
0.75	25	1024	0	1024	0	16
0.5	25	1024	0	1024	0	16
1	20	1024	0	1024	0	16
0.75	20	1024	0	1024	0	16
0.5	20	1024	0	1024	0	16
1	15	1024	0	1024	0	16
0.75	15	1024	0	1024	0	16
0.5	15	1024	0	1024	0	16
1	10	1024	0	1024	0	16
0.75	10	1024	0	1024	0	16
0.5	10	1024	0	1024	0	16
1	5	1024	0	1024	0	16
0.75	5	1024	0	1024	0	16
0.5	5	1024	0	1024	0	16
MCLUST
	EII	VII	EEI	VEI	EVI	VVI	EEE	EEV	VEV	VVV
1	-5649939	-5649939	-5636978	-5636978	-5636978	-5636978	-1957830	-1957830	-1957830	-1957830
2	-5615229	-5348077	-5600987	-5335845	-5604528	-5336833	-1948163	-2817418	-2731928	NA
3	-5581034	-5050645	-5565860	-5039784	-5572944	-5041622	-1938428	-3672654	NA	NA
4	-5544051	-4764261	-5527308	-4754343	-5537933	-4757361	-1928863	-4511109	NA	NA
5	-5502656	-4481793	-5483280	-4472433	-5497446	-4476439	-1918975	-5338191	NA	NA
6	-5456368	-4200360	-5435301	-4192489	-5453008	-4197795	-1909121	-6144791	NA	NA
7	-5404212	-3919353	-5377922	-3911390	-5399168	-3917335	-1899197	-6934405	NA	NA
8	-5343891	-3639783	-5311744	-3632427	-5336529	-3638629	-1889329	-7686407	NA	NA
9	-5269557	-3362934	-5228285	-3355839	-5256603	-3361237	-1879340	NA	NA	NA
Warning messages:
1: In summary.mclustBIC(Bic, data, G = G, modelNames = modelNames) :
best model occurs at the min or max # of components considered
2: In Mclust(dim, modelNames = "EEE") :
optimal number of clusters occurs at max choice
best model: elliposidal, equal variance with 9 components

## Sheet: DIM1024
threshold	Δ	#totalElement	#errors= mis-classified+not classified in key-aggregates	#classified elements	#not classified elements	#key-aggregates
1	30	1024	0	1024	0	16
0.75	30	1024	0	1024	0	16
0.5	30	1024	0	1024	0	16
1	25	1024	0	1024	0	16
0.75	25	1024	0	1024	0	16
0.5	25	1024	0	1024	0	16
1	20	1024	0	1024	0	16
0.75	20	1024	0	1024	0	16
0.5	20	1024	0	1024	0	16
1	15	1024	0	1024	0	16
0.75	15	1024	0	1024	0	16
0.5	15	1024	0	1024	0	16
1	10	1024	0	1024	0	16
0.75	10	1024	0	1024	0	16
0.5	10	1024	0	1024	0	16
1	5	1024	0	1024	0	16
0.75	5	1024	0	1024	0	16
0.5	5	1024	0	1024	0	16
MCLUST
EII	VII	EEI	VEI	EVI	VVI	EEE	EE	V
1 -11298292	-11298292	-11273311	-11273311	-11273311	-11273311	-3791814	-379181	4
2 -11235273	-10656997	-11207850	-10633285	-11214934	-10630035	NA	N	A
3 -11166862	-10023139	-11135459	-10000218	NA	NA	NA	N	A
4 -11092833	-9397744	-11056819	-9375694	NA	NA	NA	N	A
5 -11007949	-8784244	-10968371	-8764213	NA	NA	NA	N	A
6 -10911204	-8172505	-10865198	-8154156	NA	NA	NA	N	A
7 -10810559	-7559606	-10756955	-7542490	NA	NA	NA	N	A
8 -10691478	-6948562	-10628820	-6933566	NA	NA	NA	N	A
9 -10561623	-6341993	-10482442	-6327749	NA	NA	NA	N	A
VEV	VVV
1 -3791814	-3791814
2 NA	NA
3 NA	NA
4 NA	NA
5 NA	NA
6 NA	NA
7 NA	NA
8 NA	NA
9 NA	NA
