# Supplementary material for: CLAG: an unsupervised non hierarchical clustering algorithm handling biological data
Source: BMC Bioinformatics. 2012 Aug 8;13:194. doi: 10.1186/1471-2105-13-194 (PMC3519615; doi:10.1186/1471-2105-13-194)
Supplement: Additional file 6 — CLAG executions on synthetic datasets G4, G5, G6. CLAG executions on synthetic datasets G4, G5, G6. Executions of other clustering tools (k-means, c-means, MCLUST) are also reported. [file 1471-2105-13-194-S6.xls]

## Sheet: Sheet1
In the following sheets:
CLAG executions details on the brain dataset are reported for different threshold and deltas.
MCLUST BIC evaluation models are also given. Moreover the details of the best model clustering is reported

## Sheet: G4
threshold	Δ	#totalElement	#errors= mis-classified+not classified in key-aggregates	#classified elements	#misclassified elements in key-aggregates	#not classified elements	#key-aggregates
1	40	500	400	500	400	0	1
0.75	40	500	400	500	400	0	1
0.5	40	500	400	500	400	0	1
0.25	40	500	400	500	400	0	1
1	35	500	400	500	400	0	1
0.75	35	500	400	500	400	0	1
0.5	35	500	400	500	400	0	1
0.25	35	500	400	500	400	0	1
1	30	500	400	500	400	0	1
0.75	30	500	400	500	400	0	1
0.5	30	500	400	500	400	0	1
0.25	30	500	400	500	400	0	1
1	25	500	400	500	400	0	1
0.75	25	500	400	500	400	0	1
0.5	25	500	400	500	400	0	1
0.25	25	500	400	500	400	0	1
1	20	500	300	500	300	0	2
0.75	20	500	300	500	300	0	2
0.5	20	500	300	500	300	0	2
0.25	20	500	300	500	300	0	2
1	15	500	300	500	300	0	2
0.75	15	500	300	500	300	0	2
0.5	15	500	300	500	300	0	2
0.25	15	500	300	500	300	0	2
1	10	500	100	500	100	0	4
0.75	10	500	100	500	100	0	4
0.5	10	500	100	500	100	0	4
0.25	10	500	100	500	100	0	4
1	5	500	0	500	0	0	5
0.75	5	500	0	500	0	0	5
0.5	5	500	0	500	0	0	5
0.25	5	500	0	500	0	0	5
1	4	500	0	500	0	0	5
0.75	4	500	0	500	0	0	5
0.5	4	500	0	500	0	0	5
0.25	4	500	0	500	0	0	5
1	3	500	0	500	0	0	7
0.75	3	500	0	500	0	0	7
0.5	3	500	0	500	0	0	7
0.25	3	500	0	500	0	0	7
1	2	500	8	492	0	8	22
0.75	2	500	8	492	0	8	22
0.5	2	500	8	492	0	8	22
0.25	2	500	8	492	0	8	22
1	1	500	123	377	0	123	103
0.75	1	500	123	377	0	123	103
0.5	1	500	123	377	0	123	103
0.25	1	500	123	377	0	123	103
1	0.75	500	248	252	0	248	86
0.75	0.75	500	248	252	0	248	86
0.5	0.75	500	248	252	0	248	86
0.25	0.75	500	248	252	0	248	86
1	0.5	500	324	176	0	324	71
0.75	0.5	500	324	176	0	324	71
0.5	0.5	500	324	176	0	324	71
0.25	0.5	500	324	176	0	324	71
1	0.25	500	460	40	0	460	19
0.75	0.25	500	460	40	0	460	19
0.5	0.25	500	460	40	0	460	19
0.25	0.25	500	460	40	0	460	19
	EII	VII	EEI	VEI	EVI	VVI	EEE	EEV	VEV	VVV
1	-13198.89	-13198.89	-13137.53	-13137.53	-13137.53	-13137.53	-12961.86	-12961.86	-12961.86	-12961.86
2	-12929.24	-12872.36	-12892.00	-12804.04	-12886.33	-12767.41	-12714.44	-12545.37	-12520.27	-12433.45
3	-12937.35	-12532.23	-12721.56	-12517.46	-12683.43	-12530.02	-12215.67	-12265.59	-12256.30	-12048.75
4	-12283.83	-11896.88	-12168.73	-11871.12	-12077.67	-11819.46	-12116.44	-11970.55	-11848.60	-11636.84
5	-11558.34	-11550.97	-11526.32	-11526.08	-11894.71	-11850.17	-11527.93	-11529.10	-11776.50	-11645.66
6	-11560.56	-11552.22	-11541.14	-11536.57	-11513.08	-11499.62	-11539.97	-11548.55	-11537.81	-11512.99
7	-11550.91	-11564.01	-11546.86	-11739.69	-11469.99	-11480.95	-11520.53	-11492.16	-11518.31	-11482.33
8	-11561.28	-11525.21	-11545.60	-11519.43	-11490.77	-11469.97	-11532.95	-11509.69	-11476.91	-11441.13
9	-11569.14	-11535.10	-11537.30	-11520.74	-11491.94	-11482.55	-11525.25	-11524.32	-11482.60	-11452.36
best model: ellipsoidal, unconstrained with 8 components
classe1: 1 2 3 4 5 6 7 8 9 10 11 12 13 14 15 16 17 18 19 20 21 22 23 24 25 26 27 28 29 30 31 32 33 34 35 36 37 38 39 40 41 42 43 44 45 46 47 48 49 50 51 52 53 54 55 56 57 58 59 60 61 62 63 64 65 66 67 68 69 70 71 72 73 74 75 76 77 78 79 80 81 82 83 84 85 86 87 88 89 90 91 92 93 94 95 96 97 98 99 100
classe2:101 103 108 110 118 120 121 127 128 133 143 149 155 156 158 165 170 172 173 188 198 199
classe3:102 104 105 106 107 109 111 112 113 114 115 116 117 119 122 123 124 125 126 129 130 131 132 134 135 136 137 138 139 140 141 142 144 145 146 147 148 150 151 152 153 154 157 159 160 161 162 163 164 166 167 168 169 171 174 175 176 177 178 179 180 181 182 183 184 185 186 187 189 190 191 192 193 194 195 196 197 200
classe4:201 202 203 204 205 206 207 208 209 210 211 212 213 214 215 216 217 218 219 220 221 222 223 224 225 226 227 228 229 230 231 232 233 234 235 236 237 238 239 240 241 242 243 244 245 246 247 248 249 250 251 252 253 254 255 256 257 258 259 260 261 262 263 264 265 266 267 268 269 270 271 272 273 274 275 276 277 278 279 280 281 282 283 284 285 286 287 288 289 290 291 292 293 294 295 296 297 298…
classe5:301 302 303 304 305 306 307 308 309 310 311 312 313 314 315 316 317 318 319 320 321 322 323 324 325 326 327 328 329 330 331 332 333 334 335 336 337 338 339 340 341 342 343 344 345 346 347 348 349 350 351 352 353 354 355 356 357 358 359 360 361 362 363 364 365 366 367 368 369 370 371 372 373 374 375 376 377 378 379 380 381 382 383 384 385 386 387 388 389 390 391 392 393 394 395 396 397 398…
classe6: 401 404 408 411 416 417 421 423 427 429 449 456 457 458 463 466 468 470 473 474 477 479 481 482 487 493 classe7:402 405 407 409 410 412 413 414 415 419 420 424 425 426 430 432 433 434 435 436 438 439 443 445 447 448 450 451 454 455 464 469 471 476 480 483 485 486 489 491 492 497
classe8:403 406 418 422 428 431 437 440 441 442 444 446 452 453 459 460 461 462 465 467 472 475 478 484 488 490 494 495 496 498 499 500

## Sheet: G5
threshold	Δ	#totalElement	#errors= mis-classified+not classified in key-aggregates	#classified elements	#misclassified elements in key-aggregates	#not classified elements	#key-aggregates
1	40	501	400	501	400	0	1
0.75	40	501	400	501	400	0	1
0.5	40	501	400	501	400	0	1
0.25	40	501	400	501	400	0	1
1	35	501	400	501	400	0	1
0.75	35	501	400	501	400	0	1
0.5	35	501	400	501	400	0	1
0.25	35	501	400	501	400	0	1
1	30	501	400	501	400	0	1
0.75	30	501	400	501	400	0	1
0.5	30	501	400	501	400	0	1
0.25	30	501	400	501	400	0	1
1	25	501	400	501	400	0	1
0.75	25	501	400	501	400	0	1
0.5	25	501	400	501	400	0	1
0.25	25	501	400	501	400	0	1
1	20	501	300	501	300	0	2
0.75	20	501	300	501	300	0	2
0.5	20	501	300	501	300	0	2
0.25	20	501	300	501	300	0	2
1	15	501	200	501	200	0	4
0.75	15	501	200	501	200	0	4
0.5	15	501	200	501	200	0	4
0.25	15	501	200	501	200	0	4
1	10	501	200	501	200	0	4
0.75	10	501	200	501	200	0	4
0.5	10	501	200	501	200	0	4
0.25	10	501	200	501	200	0	4
1	5	501	203	498	200	3	4
0.75	5	501	203	498	200	3	4
0.5	5	501	203	498	200	3	4
0.25	5	501	203	498	200	3	4
1	4	501	206	495	200		4
0.75	4	501	206	495	200	6	4
0.5	4	501	206	495	200	6	4
0.25	4	501	206	495	200	6	4
1	3	501	111	492	102	9	8
0.75	3	501	111	492	102	9	8
0.5	3	501	111	492	102	9	8
0.25	3	501	111	492	102	9	8
1	2	501	126	474	99	27	26
0.75	2	501	126	474	99	27	26
0.5	2	501	126	474	99	27	26
0.25	2	501	126	474	99	27	26
1	1	501	157	352	8	149	99
0.75	1	501	157	352	8	149	99
0.5	1	501	157	352	8	149	99
0.25	1	501	157	352	8	149	99
1	0.75	501	278	230	7	271	88
0.75	0.75	501	278	230	7	271	88
0.5	0.75	501	278	230	7	271	88
0.25	0.75	501	278	230	7	271	88
1	0.5	501	372	134	5	367	63
0.75	0.5	501	372	134	5	367	63
0.5	0.5	501	372	134	5	367	63
0.25	0.5	501	372	134	5	367	63
1	0.25	501	477	24	0	477	12
0.75	0.25	501	477	24	0	477	12
0.5	0.25	501	477	24	0	477	12
0.25	0.25	501	477	24	0	477	12
	EII	VII	EEI	VEI	EVI	VVI	EEE	EEV	VEV	VVV
1	-12863.07	-12863.07	-12760.24	-12760.24	-12760.24	-12760.24	-12748.73	-12748.73	-12748.73	-12748.73
2	-12356.42	-12056.41	-12252.76	-11984.42	-12255.89	-11983.69	-11662.78	-11667.71	-11558.66	-11493.21
3	-11436.41	-11326.80	-11369.04	-11285.10	-11371.80	-11295.55	-11286.49	-11209.87	-11190.38	-11198.02
4	-11401.59	-11124.89	-11320.26	-11098.09	-11304.40	-11073.25	-11281.60	-11184.68	-11033.99	-11055.66
5	-11156.14	-11018.28	-11161.44	-11007.91	-11055.25	-10938.38	-11166.29	-11051.36	-10988.81	-10961.58
6	-11164.59	-11023.07	-11137.42	-11002.60	-11079.74	-10930.57	-11124.20	-11073.19	-10994.10	-10985.56
7	-11131.13	-11004.42	-11130.47	-10992.79	-10980.41	-10900.92	-11122.35	-11019.21	-10947.78	-10957.66
8	-11072.43	-10975.10	-11078.60	-10950.21	-10939.61	-10894.94	-11083.65	-10959.36	-10951.19	-10950.77
9	-10965.34	-10998.80	-11097.30	-10973.51	-10932.22	-10910.39	-11102.33	-10952.29	-10972.62	-10972.44
best model: diagonal, varying volume and shape with 8 components
classe1:1 2 3 4 5 6 7 8 9 10 11 12 13 14 15 16 17 18 19 20 21 22 23 24 25 26 27 28 29 30 31 32 33 34 35 36 37 38 39 40 41 42 43 44 45 46 47 48 49 50 51 52 53 54 55 56 57 58 59 60 61 62 63 64 65 66 67 68 69 70 71 72 73 74 75 76 77 78 79 80 81 82 83 84 85 86 87 88 89 90 91 92 93 94 95 96 97 98 99 100
classe2:105 112 124 125 152 161 166 190 193 195 200 315 339 372
classe3:101 102 103 104 106 107 108 109 110 111 113 114 115 116 117 118 119 120 121 122 123 126 127 128 129 130 131 132 133 134 135 136 137 138 139 140 141 142 143 144 145 146 147 148 149 150 151 153 154 155 156 157 158 159 160 162 163 164 165 167 168 169 170 171 172 173 174 175 176 177 178 179 180 181 182 183 184 185 186 187 188 189 191 192 194 196 197 198 199
classe4:201 202 203 204 206 208 210 211 212 214 215 216 217 218 220 221 224 226 227 229 230 231 233 234 236 237 238 239 240 241 243 244 245 246 248 251 253 255 256 258 259 262 263 264 266 271 272 276 280 282 283 284 285 286 287 288 289 290 291 293 294 295 296 297 300
classe5:205 207 209 213 219 222 223 225 228 232 235 242 247 249 250 252 254 257 260 261 265 267 269 270 273 274 275 277 278 279 281 292 298 299 401 403 407 408 409 410 411 413 415 419 422 423 424 425 426 427 430 431 432 434 436 437 438 439 440 441 443 448 451 452 453 455 456 457 458 461 463 464 465 466 467 468 469 470 471 472 473 479 480 482 484 487 488 491 493 494 495 496 499
classe6:268 501
classe7:301 302 303 304 305 306 307 308 309 310 311 312 313 314 316 317 318 319 320 321 322 323 324 325 326 327 328 329 330 331 332 333 334 335 336 337 338 340 341 342 343 344 345 346 347 348 349 350 351 352 353 354 355 356 357 358 359 360 361 362 363 364 365 366 367 368 369 370 371 373 374 375 376 377 378 379 380 381 382 383 384 385 386 387 388 389 390 391 392 393 394 395 396 397 398 399 400
classe8:402 404 405 406 412 414 416 417 418 420 421 428 429 433 435 442 444 445 446 447 449 450 454 459 460 462 474 475 476 477 478 481 483 485 486 489 490 492 497 498 500

## Sheet: G6
threshold	Δ	#totalElement	#errors= mis-classified+not classified in key-aggregates	#classified elements	#misclassified elements in key-aggregates	#not classified elements	#key-aggregates
1	40	500	400	500	400	0	1
0.75	40	500	400	500	400	0	1
0.5	40	500	400	500	400	0	1
0.25	40	500	400	500	400	0	1
1	35	500	400	500	400	0	1
0.75	35	500	400	500	400	0	1
0.5	35	500	400	500	400	0	1
0.25	35	500	400	500	400	0	1
1	30	500	400	500	400	0	1
0.75	30	500	400	500	400	0	1
0.5	30	500	400	500	400	0	1
0.25	30	500	400	500	400	0	1
1	25	500	400	500	400	0	1
0.75	25	500	400	500	400	0	1
0.5	25	500	400	500	400	0	1
0.25	25	500	400	500	400	0	1
1	20	500	400	500	400	0	1
0.75	20	500	400	500	400	0	1
0.5	20	500	400	500	400	0	1
0.25	20	500	400	500	400	0	1
1	15	500	400	500	400	0	1
0.75	15	500	400	500	400	0	1
0.5	15	500	400	500	400	0	1
0.25	15	500	400	500	400	0	1
1	10	500	300	500	300	0	2
0.75	10	500	300	500	300	0	2
0.5	10	500	300	500	300	0	2
0.25	10	500	300	500	300	0	2
1	5	500	200	498	198	2	4
0.75	5	500	200	498	198	2	4
0.5	5	500	200	498	198	2	4
0.25	5	500	200	498	198	2	4
1	4	500	188	494	182	6	8
0.75	4	500	188	494	182	6	8
0.5	4	500	188	494	182	6	8
0.25	4	500	188	494	182	6	8
1	3	500	141	487	128	13	24
0.75	3	500	141	487	128	13	24
0.5	3	500	141	487	128	13	24
0.25	3	500	141	487	128	13	24
1	2	500	169	429	98	71	59
0.75	2	500	169	429	98	71	59
0.5	2	500	169	429	98	71	59
0.25	2	500	169	429	98	71	59
1	1	500	268	253	21	247	83
0.75	1	500	268	253	21	247	83
0.5	1	500	268	253	21	247	83
0.25	1	500	268	253	21	247	83
1	0.75	500	329	186	15	314	76
0.75	0.75	500	329	186	15	314	76
0.5	0.75	500	329	186	15	314	76
0.25	0.75	500	329	186	15	314	76
1	0.5	500	403	106	9	394	50
0.75	0.5	500	403	106	9	394	50
0.5	0.5	500	403	106	9	394	50
0.25	0.5	500	403	106	9	394	50
1	0.25	500	472	34	6	466	17
0.75	0.25	500	472	34	6	466	17
0.5	0.25	500	472	34	6	466	17
0.25	0.25	500	472	34	6	466	17
	EII	VII	EEI	VEI	EVI	VVI	EEE	EEV	VEV	VVV
1	-12702.69	-12702.69	-12616.90	-12616.90	-12616.90	-12616.90	-12422.14	-12422.14	-12422.14	-12422.14
2	-12398.90	-12289.73	-12118.17	-12096.49	-12045.48	-11961.69	-12123.64	-12027.47	-11982.34	-11972.88
3	-11753.55	-11762.69	-11755.66	-12051.19	-12007.02	-11908.52	-11756.80	-12022.84	-11911.67	-11894.51
4	-11759.88	-11760.30	-11762.98	-11766.10	-11749.29	-11709.56	-11769.94	-11775.66	-11767.45	-11724.73
5	-11773.33	-11754.09	-11771.64	-11739.98	-11770.86	-11689.36	-11777.19	-11797.13	-11740.31	-11683.47
6	-11779.43	-11775.71	-11734.99	-11722.40	-11744.95	-11699.06	-11739.07	-11732.43	-11697.18	-11694.74
7	-11773.12	-11757.68	-11745.91	-11718.80	-11762.41	-11717.35	-11749.86	-11720.82	-11696.99	-11701.03
8	-11791.93	-11744.00	-11753.99	-11699.47	-11758.52	-11726.46	-11759.38	-11738.50	-11685.63	-11695.67
9	-11704.15	-11711.59	-11768.58	-11726.83	-11679.59	-11712.24	-11756.07	-11630.46	-11682.18	-11693.47
best model: ellipsoidal, equal volume and shape with 9 components
classe1:1 2 3 4 6 9 13 14 16 17 19 25 29 31 32 38 39 44 45 46 48 50 51 52 53 58 62 63 65 67 68 72 74 75 76 78 79 80 83 87 90 91 92 93 96 99 100
classe2:66 409 411 413 429 430 431 437 447 448 450 458 462 463 465 468 473 477 479 484 486 488 490 496 500
classe3:5 8 10 12 15 20 22 23 24 26 27 28 30 34 35 40 42 47 54 56 57 60 61 64 69 70 71 77 85 86 89 94 95 97 98 401 404 406 408 410 412 414 416 418 421 427 432 433 435 436 438 439 441 444 452 453 455 461 466 467 469 470 471 474 475 478 480 481 483 489 492 493 497
classe4:7 11 18 21 33 36 37 41 43 49 55 59 73 81 82 84 88 402 403 405 407 415 417 419 420 422 423 424 425 426 428 434 440 442 443 445 446 449 451 454 456 457 459 460 464 472 476 482 485 487 491 494 495 498 499
classe5:101 103 107 108 111 112 113 115 118 120 121 127 132 135 137 139 141 143 144 145 149 152 154 155 156 157 158 159 161 162 167 171 175 176 177 181 183 184 186 188 189 191 192 194 200
classe6:102 104 105 106 109 110 114 116 117 119 122 123 124 125 126 128 129 130 131 133 134 136 138 140 142 146 147 148 150 151 153 160 163 164 165 166 168 169 170 172 173 174 178 179 180 182 185 187 190 193 195 196 197 198 199
classe7:201 206 208 212 214 217 218 219 220 223 224 229 232 233 234 241 242 243 244 245 248 251 254 255 256 257 258 262 263 265 267 269 270 271 273 275 279 282 283 286 287 288 291 292 294 295 296 297 302 306 307 312 315 330 335 338 339 341 344 347 350 351 352 357 358 363 368 371 375 378 379 380 381 382 388 390 394 395 398
classe8:202 203 204 205 207 209 210 211 213 215 216 221 222 225 226 227 228 230 231 235 236 237 238 239 240 246 247 249 250 252 253 259 260 261 264 266 268 272 274 276 277 278 280 281 284 285 289 290 293 298 299 300 309 313 314 316 320 322 324 332 342 346 349 353 354 356 361 362 369 374 376 383 384 385 387 389 391 393 396 400
classe9:301 303 304 305 308 310 311 317 318 319 321 323 325 326 327 328 329 331 333 334 336 337 340 343 345 348 355 359 360 364 365 366 367 370 372 373 377 386 392 397 399
